# Supplementary material for: Comprehensive Insight into Colorectal Cancer Metabolites and Lipids for Human Serum: A Proof-of-Concept Study
Source: Int J Mol Sci. 2023 Jun 1;24(11):9614. doi: 10.3390/ijms24119614 (PMC10253775; doi:10.3390/ijms24119614)
Supplement: Supplementary file 1 [file ijms-24-09614-s001.zip]

Archive with 1 entries (1 files):
- ijms-2406355-supplementary.pdf
